# Supplementary material for: Inhibition of Tumor Microenvironment Cytokine Signaling Sensitizes Ovarian Cancer Cells to Antiestrogen Therapy
Source: Cancers (Basel). 2022 Sep 26;14(19):4675. doi: 10.3390/cancers14194675 (PMC9564160; doi:10.3390/cancers14194675)
Supplement: Supplementary file 1 [file cancers-14-04675-s001.zip]

Archive with 1 entries (1 files):
- cancers-1848681-supplementary.pdf
